# Supplementary material for: Design, Synthesis, Herbicidal Activity, and Structure–Activity Relationship Study of Novel 6-(5-Aryl-Substituted-1-Pyrazolyl)-2-Picolinic Acid as Potential Herbicides
Source: Molecules. 2023 Feb 2;28(3):1431. doi: 10.3390/molecules28031431 (PMC9920234; doi:10.3390/molecules28031431)
Supplement: Supplementary file 1 [file molecules-28-01431-s001.zip]

Archive with 1 entries (1 files):
- molecules-2155307-supplementary.pdf
